# Supplementary material for: Unraveling the Dynamics of Omicron (BA.1, BA.2, and BA.5) Waves and Emergence of the Deltacton Variant: Genomic Epidemiology of the SARS-CoV-2 Epidemic in Cyprus (Oct 2021–Oct 2022)
Source: Viruses. 2023 Sep 15;15(9):1933. doi: 10.3390/v15091933 (PMC10535466; doi:10.3390/v15091933)
Supplement: Supplementary file 1 [file viruses-15-01933-s001.zip]

Archive with 1 entries (1 files):
- viruses-2614562-supplementary.pdf
